# Supplementary material for: Additive-Manufactured S53P4@PCL Composite Scaffolds Functionalized with Aptamers and Antibacterial Exosomes for Rapid Bacterial Capture and Killing
Source: J Funct Biomater. 2026 Apr 1;17(4):174. doi: 10.3390/jfb17040174 (PMC13117607; doi:10.3390/jfb17040174)
Supplement: Supplementary file 1 [file jfb-17-00174-s001.zip]

Archive with 1 entries (1 files):
- jfb-4171181-supplementary.pdf
